# Supplementary material for: Landscape Is the Main Driver of Weed Assemblages in Field Margins but Is Outperformed by Crop Competition in Field Cores
Source: Plants (Basel). 2021 Oct 7;10(10):2131. doi: 10.3390/plants10102131 (PMC8537063; doi:10.3390/plants10102131)
Supplement: Supplementary file 1 [file plants-10-02131-s001.zip]

Archive with 1 entries (1 files):
- plants-1362317-supplementary.pdf
